# Supplementary material for: Genome sequencing reveals variation of African swine fever virus in Nigerian outbreaks and identification of two major West African viral lineages
Source: Microb Genom. 2026 Feb 10;12(2):001636. doi: 10.1099/mgen.0.001636 (PMC13293334; doi:10.1099/mgen.0.001636)
Supplement: Uncited Table S1. [file mgen-12-01636-s002.xlsx]

## Sheet: Sheet2
Supplementary Table 1. Downloaded data of 350 complete and near-complete genomes of ASFV
Accession No.	Strain Name	Location	Pubmed ID/Author/Link	Publication/Submission Date	Length (bp)	Host	Genotype (p72)	Additional information
C_AA008386	C_AA008386	Nigeria: Jos	https://pubmed.ncbi.nlm.nih.gov/37489884/	2023-04-07	182476	Sus scrofa domestica	I	collection_date="2016-09-22"
C_AA008385	C_AA008385	Nigeria: Jos	https://pubmed.ncbi.nlm.nih.gov/37489884/	2023-04-07	185256	Sus scrofa domestica	I	collection_date="2016-09-22"
U18466	BA71V	Spain: Badajoz	11831707	1995-04-01	170101	VERO cells	I	collection_date="1971"
KM262844	L60	Portugal	25406173	2015-02-01	182362	Domestic pig	I	collection_date="1960"
KP055815	BA71	Spain: Badajoz	26618713	2015-11-30	180365	Domestic pig	I	collection_date="1971"
KM262845	NHV	Portugal	25406173	2015-02-01	172051	Domestic pig	I	collection_date="1968"
AY261360	Kenya 1950	Kenya	Kutish,G.F. and Rock,D.L. Unpublished	2003-03-23	193886	Domestic pig	X	collection_date="1950": isolation_source="field outbreak"
KM111294	Ken05/Tk1	Kenya	25645905	2015-02-03	191058	Tick	X	collection_date="2005"
KM111295	Ken06.Bus	Kenya	25645905	2015-02-03	184368	Domestic pig	X	collection_date="2006"
KM102979	26544/OG10	Italy	DOI: 10.1016/j.virep.2016.09.001	2016-10-06	182906	Domestic pig	I	collection_date="2010"
KP843857	Odintsovo_02/14	Russia	Shevchenko,I.V., Vlasova,N.N., Varentcova,A.A., Zinyakov,N.G., and Gruzdev,C.N. Unpublished	2015-02-08	189333	Wild boar	II	collection_date="Feb-2014"
AY261366	Warthog	Namibia	Kutish,G.F. and Rock,D.L. Unpublished	2003-03-23	186528	Warthog	I	collection_date="1980"
AY261365	Warmbaths	South Africa: Warmbaths	Kutish,G.F. and Rock,D.L. Unpublished	2003-03-23	190773	Tick	I	collection_date="1987"
AY261364	Tengani 62	Malawi: Tengani, Nsanje District	Kutish,G.F. and Rock,D.L. Unpublished	2003-03-23	185689	Domestic pig	I	collection_date="1962": pathogenic pig isolate
AY261363	Pretorisuskop/96/4 (Pr4)	South Africa: Kruger National Park	Kutish,G.F. and Rock,D.L. Unpublished	2003-03-23	190324	Tick	I	collection_date="1962": pathogenic pig isolate
AY261362	Mkuzi 1979	South Africa: Mkuzi Game Reserve	Kutish,G.F. and Rock,D.L. Unpublished	2003-03-23	192714	Tick	I	collection_date="1979"
AY261361	Malawi Lil 20/1 (1983)	Malawi: Chalaswa	Kutish,G.F. and Rock,D.L. Unpublished	2003-03-23	187612	Tick	VIII	collection_date="1983": pathogenic pig isolate
KX354450	47/Ss/2008	Italy: Province of Sassari, Sardinia	27856577	2016-11-17	184638	Domestic pig	I	collection_date="2008"
AM712239	Benin 97/1	Benin	18198370	2008-02-01	182284	Domestic pig	I	collection_date="2019": pathogenic isolate
AM712240	OURT 88/3	Portugal	18198370	2008-02-01	171719	Tick	I	collection_date="1988": avirulent field isolate
FN557520	E75	Spain	20171711	2010-04-25	181187	Wild boar	I	collection_date="2010"
FR682468	ASFV Georgia 2007/1	Georgia	21470447	2011-04-04	190584	Domestic pig	II	collection_date="2007"
MH025916	R8	Uganda: Tororo district	30533685	2018-10-04	188627	Domestic pig	IX	collection_date="31-May-2015"
MH025917	R7	Uganda: Tororo district	30533685	2018-10-04	188628	Domestic pig	IX	collection_date="31-May-2015"
MH025918	R25	Uganda: Tororo district	30533685	2018-10-04	188630	Domestic pig	IX	collection_date="31-May-2015"
MH025919	N10	Uganda: Tororo district	30533685	2018-10-04	188611	Domestic pig	IX	collection_date="12-Feb-2015
MH025920	R35	Uganda: Tororo district	30533685	2018-10-04	188629	Domestic pig	IX	collection_date="31-May-2015": isolation_source="domestic pig blood"
MH681419	ASFV/POL/2015/Podlaskie	Poland	30063908	2018-07-29	189394	Wild boar	II	collection_date="2015": isolation_source="spleen"
MG939583	Pol16_20186_o7	Poland	30872594	2019-03-14	189401	Domestic pig	II	collection_date="2016"
MG939584	Pol16_20538_o9	Poland	30872594	2019-03-14	189399	Domestic pig	II	collection_date="2016"
MG939585	Pol16_20540_o10	Poland	30872594	2019-03-14	189405	Domestic pig	II	collection_date="2016"
MG939586	Pol16_29413_o23	Poland	30872594	2019-03-14	189393	Domestic pig	II	collection_date="2016"
MG939587	Pol17_03029_C201	Poland	30872594	2019-03-14	189405	Wild boar	II	collection_date="2017"
MG939588	Pol17_04461_C210	Poland	30872594	2019-03-14	189401	Wild boar	II	collection_date="2017"
MG939589	Pol17_05838_C220	Poland	30872594	2019-03-14	189393	Wild boar	II	collection_date="2017"
MH766894	ASFV-SY18	China	30102848	2018-08-13	189402	Domestic pig	II	collection_date="Jul-2018"
KJ747406	Kashino 04/13	Russia	Vlasova,N.N., Varentsova,A.A., Shevchenko,I.V., Zinyakov,N.G., Gruzdev,C.N., and Drygin,V.V. Direct Submission	2014-04-13	189387	Wild boar	II	collection_date="01-Mar-2013"
MK128995	China/2018/AnhuiXCGQ	China Anhui	30637968	2019-01-13	189393	Domestic pig	II	collection_date="02-Sep-2018"
MK333180	Pig/HLJ/2018	China	30866784	2019-02-27	189404	Domestic pig	II	collection_date="05-Sep-2018"
MK333181	DB/LN/2018	China	30866784	2019-02-27	189404	Domestic pig	II	collection_date="Sep-2018": Sanger dideoxy sequencing, DNAstar v. 7
MK645909	ASFV-wbBS01	China	Zhaowen,R., Huancheng,G. and Changchun,T. Unpublished	2019-03-17	189394	Wild boar	II	collection_date="01-Nov-2018"
MN194591	ASFV/Kyiv/2016/13	Ukraine: Kyiv	31624164	2019-10-17	191911	Domestic pig	II	collection_date="2016-04-11"
MK543947	Belgium/Etalle/wb/2018	Belgium	31332955	2019-07-23	190202	Wild boar	II	collection_date="10-Sep-2018"
MK628478	ASFV/LT14/1490	Lithuania	25808027	2015-03-22	189399	Wild boar	II	collection_date="Jan-2014": isolation_source="blood"
MH910496	Georgia 2008/2	Georgia	30547827	2018-12-14	189315	Domestic pig	II	collection_date="2008"
MN172368	ASFV/pig/China/CAS19-01/2019	China: Zhuhai	31701406	2019-11-05	189405	Domestic pig	II	collection_date="02-Jan-2019": isolation_source="spleen"
MN318203	LIV_5_40	Zambia	32139555	2020-03-05	183292	Tick	I	collection_date="1983" Illumina
MN336500	RSA_2_2008	South Africa	32139555	2020-03-05	190066	Tick	XXII	collection_date="2008"
MN394630	SPEC_57	South Africa	32139555	2020-03-05	188458	Tick	III	collection_date="1985"
MN715134	ASFV_HU_2018	Hungary	31817647	2019-12-06	190601	Wild boar	II	collection date=24-Apr-2018
MN913970	Liv13/33 (OmLF2)	France	32327506	2020-04-23	188277	Tick	I	collection_date="21-Dec-2017"
MN393476	ASFV Wuhan 2019-1	China	33667625	2021-03-02	190576	Domestic pig	II	collection_date="19-Aug-2019"
MN393477	ASFV Wuhan 2019-2	China	33667625	2021-03-02	190576	Domestic pig	II	collection_date="19-Aug-2019"
MN641876	RSA_W1_1999	South Africa	32763924	2020-08-06	187621	Warthog	IV	collection_date="1999
MN641877	RSA_2_2004	South Africa	32763924	2020-08-06	189903	Wild boar	XX	collection_date="2004"
MN630494	Zaire	Zaire	32763924	2020-08-06	184820	Domestic pig	XX	collection_date="1977"
MN270969	56/Ca/1978	Italy: Cagliari, Sardinia	32163673	2020-03-12	183636	Domestic pig	I	collection_date="1978"
MN270970	57/Ca/1979	Italy: Cagliari, Sardinia	32163673	2020-03-12	183639	Domestic pig	I	collection_date="1979"
MN270971	139/Nu/1981	Italy: Nuoro, Sardinia	32163673	2020-03-12	183645	Domestic pig	I	collection_date="1981"
MN270972	140/Or/1985	Italy: Oristano, Sardinia	32163673	2020-03-12	183723	Domestic pig	I	collection_date="1985"
MN270973	85/Ca/1985	Italy: Cagliari, Sardinia	32163673	2020-03-12	181816	Domestic pig	I	collection_date="1985"
MN270974	141/Nu/1990	Italy: Nuoro, Sardinia	32163673	2020-03-12	183720	Domestic pig	I	collection_date="1990"
MN270975	142/Nu/1995	Italy: Nuoro, Sardinia	32163673	2020-03-12	183724	Domestic pig	I	collection_date="1995"
MN270976	60/Nu/1997	Italy: Nuoro, Sardinia	32163673	2020-03-12	181651	Domestic pig	I	collection_date="1997"
MN270977	26/Ss/2004	Italy: Sassari, Sardinia	32163673	2020-03-12	184581	Domestic pig	I	collection_date="2004"
MN270978	72407/Ss/2005	Italy: Sassari, Sardinia	32163673	2020-03-12	181699	Domestic pig	I	collection_date="2005"
MN270979	97/Ot/2012	Italy: Olbia-Tempio, Sardinia	32163673	2020-03-12	184206	Domestic pig	I	collection_date="2012"
MN270980	22653/Ca/2014	Italy: Cagliari, Sardinia	32163673	2020-03-12	181869	Domestic pig	I	collection_date="2014"
MK940252	CN/2019/InnerMongolia-AES01	China	Ren,Z., Guo,H., Tu,C., Yan,X. and He,B. Direct Submission	2019-05-15	189403	Domestic pig	II	collection_date="19-Feb-2019
MT496893	GZ201801	China	Zhang,G., Li,S., Lu,G., Wang,H., Zhou,P., Ou,J., Ji,J., Ren,Z. and Cai,S. Direct Submission	2020-05-18	189393	Domestic pig	II	collection_date="22-Dec-2018"
MT748042	ASFV/Korea/pig/PaJu1/2019	South Korea: PaJu	DOI: 10.1155/2024/9077791	2024-01-16	190597	Domestic pig	II	collection_date="16-Sep-2019"
MT847620	Pol17_55892_C754	Poland	32992547	2020-09-27	189414	Wild boar	II	collection_date="2017"
MT847621	Pol18_28298_O111	Poland	32992547	2020-09-27	189409	Wild boar	II	collection_date="2018"
MT847623	Pol19_53050_C1959 / 19	Poland	32992547	2020-09-27	189413	Wild boar	II	collection_date="2019"
MT847622	Pol17_31177_O81	Poland	32992547	2020-09-27	189422	Wild boar	II	collection_date="2017"
MT166692	ASFV_Hanoi_2019	Viet Nam	34722195	2021-07-15	166931	Domestic pig	II	collection_date="2019" partial genome
MT180393	ASFV_NgheAn_2019	Viet Nam	Moon S.-H., Tran H.T.T., Truong A.D., Dang H.V., Tark D.-S., Oh Y., Cho H.-S. Unpublished	2020-03-11	186498	Domestic pig	II	collection_date="2019" partial genome
MT459800	ASFV/Kabardino-Balkaria 19/WB-964	Russia	33925986	2021-04-26	189252	Wild boar	II	collection_date="26-Mar-2019": isolation_source="spleen"
MT932578	103917/18	Italy	32967098	2020-09-21	181759	Domestic pig	I	collection_date="2018": partial genome
MT932579	55234/18	Italy	32967098	2020-09-21	181761	Domestic pig	I	collection_date="2018": partial genome
MT956648	Uvira B53	DR Congo	33478547	2021-01-21	180916	Domestic pig	X	collection_date="Jan-2019": serogroup 7
MW361944	China/GD/2019	China	35056045	2022-01-14	186471	Domestic pig	II	collection_date="14-Jul-2019"
MW465755	VNUA-ASFV-05L1/HaNam/VN/2020	Viet Nam	33986078	2021-05-13	186237	Domestic pig	II	collection_date="2020" isolation_source="spleen"
MW656282	Pig/Heilongjiang/HRB1/2020	China	33655434	2021-02-26	189355	Domestic pig	II	collection_date="12-Sep-2020"
MW396979	ASFV/Timor-Leste/2019/1	Timor-Leste	34197195	2021-07-01	192237	Domestic pig	II	collection_date="2019"
MW306190	ASFV/Amur 19/WB-6905	Russia	33925986	2021-04-26	189248	Wild boar	II	collection_date="29-Aug-2019"
MW306191	ASFV/Primorsky 19/WB-6723	Russia	33925986	2021-04-26	189256	Wild boar	II	collection_date="28-Aug-2019"
MW306192	ASFV/Ulyanovsk 19/WB-5699	Russia	33925986	2021-04-26	189263	Wild boar	II	collection_date="21-Aug-2019"
MW856067	BUR/18/Rutana	Burundi	34402985	2021-08-17	176564	Domestic pig	X	collection_date="2018": serogroup 7
MW856068	MAL/19/Karonga	Malawi	34402985	2021-08-17	183325	Domestic pig	II	collection_date="2019": serogroup 8
MZ202520	K49	Democratic Republic of the Congo: Katanga	35920982	2022-08-03	189523	Domestic pig	I	collection_date="1949": isolation_source="porcine bone marrow cells"; serogroup 2
MW723480	Ca1978_2	Italy: Sardinia	34696424	2021-10-04	181925	Domestic pig	I	collection_date="1978"
MW723481	Nu1979	Italy: Sardinia	34696424	2021-10-04	181859	Domestic pig	I	collection_date="1979"
MW723483	Nu1990_1	Italy: Sardinia	34696424	2021-10-04	181751	Domestic pig	I	collection_date="1990"
MW723484	Nu1991_2	Italy: Sardinia	34696424	2021-10-04	181741	Domestic pig	I	collection_date="1991"
MW723485	Nu1991_3	Italy: Sardinia	34696424	2021-10-04	181725	Domestic pig	I	collection_date="1991"
MW723486	Nu1991_7	Italy: Sardinia	34696424	2021-10-04	181750	Domestic pig	I	collection_date="1991"
MW723487	Or1993_1	Italy: Sardinia	34696424	2021-10-04	181741	Domestic pig	I	collection_date="1993"
MW723488	Nu1993_2	Italy: Sardinia	34696424	2021-10-04	181748	Domestic pig	I	collection_date="1993"
MW723490	Nu1995_3	Italy: Sardinia	34696424	2021-10-04	181740	Domestic pig	I	collection_date="1995"
MW723491	Nu1995_4	Italy: Sardinia	34696424	2021-10-04	181697	Domestic pig	I	collection_date="1995"
MW723492	4996 WB	Italy: Sardinia	34696424	2021-10-04	181751	Wild boar	I	collection_date="2008"
MW723493	46830	Italy: Sardinia	34696424	2021-10-04	181746	Domestic pig	I	collection_date="2008"
MW723494	23221	Italy: Sardinia	34696424	2021-10-04	181770	Domestic pig	I	collection_date="2008"
MW723495	72398 WB	Italy: Sardinia	34696424	2021-10-04	181754	Wild boar	I	collection_date="2005"
MW723496	74377	Italy: Sardinia	34696424	2021-10-04	181753	Domestic pig	I	collection_date="2004"
MW723497	22649	Italy: Sardinia	34696424	2021-10-04	181753	Domestic pig	I	collection_date="2005"
MW723498	72912 WB	Italy: Sardinia	34696424	2021-10-04	181804	Wild boar	I	collection_date="2007"
MW723499	22137	Italy: Sardinia	34696424	2021-10-04	181751	Domestic pig	I	collection_date="2008"
MW736597	47039	Italy: Sardinia	34696424	2021-10-04	181738	Domestic pig	I	collection_date="2013"
MW736599	98039	Italy: Sardinia	34696424	2021-10-04	181753	Domestic pig	I	collection_date="2013"
MW736601	49179 WB	Italy: Sardinia	34696424	2021-10-04	181793	Wild boar	I	collection_date="2013"
MW736603	63525 WB	Italy: Sardinia	34696424	2021-10-04	181733	Wild boar	I	collection_date="2012"
MW736604	15998	Italy: Sardinia	34696424	2021-10-04	181761	Domestic pig	I	collection_date="2015"
MW736605	51268	Italy: Sardinia	34696424	2021-10-04	181753	Domestic pig	I	collection_date="2014"
MW736608	113049 WB	Italy: Sardinia	34696424	2021-10-04	181754	Wild boar	I	collection_date="2013"
MW736609	6396 WB	Italy: Sardinia	34696424	2021-10-04	181756	Wild boar	I	collection_date="2015"
MW736610	28928	Italy: Sardinia	34696424	2021-10-04	181738	Domestic pig	I	collection_date="2015"
MW736612	31208	Italy: Sardinia	34696424	2021-10-04	181684	Domestic pig	I	collection_date="2011"
MW736613	33747 WB	Italy: Sardinia	34696424	2021-10-04	181753	Wild boar	I	collection_date="2015"
MW723489	Nu1995_2	Italy: Sardinia	34696424	2021-10-04	181753	Domestic pig	I	collection_date="1995"
MW723500	44076	Italy: Sardinia	34696424	2021-10-04	181755	Domestic pig	I	collection_date="2004"
MW736600	30322	Italy: Sardinia	34696424	2021-10-04	181745	Domestic pig	I	collection_date="2013"
MW736602	53706	Italy: Sardinia	34696424	2021-10-04	181813	Domestic pig	I	collection_date="2016"
MW736606	34403	Italy: Sardinia	34696424	2021-10-04	181759	Domestic pig	I	collection_date="2017"
MW736607	32516	Italy: Sardinia	34696424	2021-10-04	181758	Domestic pig	I	collection_date="2013"
MW736611	56140	Italy: Sardinia	34696424	2021-10-04	181759	Domestic pig	I	collection_date="2018"
MW788406	22943_2008	Italy: Sardinia	34696424	2021-10-04	181733	Domestic pig	I	collection_date="2008"
MW788407	31479_2005	Italy: Sardinia	34696424	2021-10-04	181642	Domestic pig	I	collection_date="2005"
MW788408	35479_2014	Italy: Sardinia	34696424	2021-10-04	181596	Domestic pig	I	collection_date="2014"
MW788409	SS_1981	Italy: Sardinia	34696424	2021-10-04	181735	Domestic pig	I	collection_date="1981"
MW788410	25185_2008	Italy: Sardinia	34696424	2021-10-04	181693	Domestic pig	I	collection_date="2008"
MW788411	24225_2002	Italy: Sardinia	34696424	2021-10-04	181383	Domestic pig	I	collection_date="2002"
MW723482	Nu1986	Italy: Sardinia	34696424	2021-10-04	181788	Domestic pig	I	collection_date="1986"
MW736598	2019 WB	Italy: Sardinia	34696424	2021-10-04	181742	Wild boar	I	collection_date="2012"
MW800838	Or_1984	Italy: Sardinia	34696424	2021-10-04	181924	Domestic pig	I	collection_date="1984"
MW788405	1537 WB	Italy: Sardinia	34696424	2021-10-04	181697	Wild boar	I	collection_date="2008"
OK236383	ASF/IND/20/CAD/543	India	DOI: 10.1101/2022.01.31.478458	2022-01-31	170032	Domestic pig	II	collection_date="Feb-2020"; partial genome
MT872723	VN/HY-ASFV1(2019)	Viet Nam	31075078	2019-07-07	189113	Domestic pig	II	collection_date="Feb-2019"
MT882025	VN/QP-ASFV1(2019)	Viet Nam	31075078	2019-07-07	189081	Domestic pig	II	collection_date="02-May-2019": isolation_source="spleen"
MZ945536	Pig/HeN/ZZ-P1/2021	China	34709128	2021-11-22	171235	Domestic pig	I	collection_date="31-Mar-2021": isolation_source="spleen";partial genome
MZ945537	Pig/SD/DY-I/2021	China	34709128	2021-11-22	172025	Domestic pig	I	collection_date="27-Apr-2021": isolation_source="spleen"
MW647171	LO2018 major	Italy: Sardinia	34834952	2021-10-25	181758	Domestic pig	I	collection_date="2018"
MW647172	LO2018 minor	Italy: Sardinia	34834952	2021-10-25	181758	Domestic pig	I	collection_date="2018"
MW049116	ASFV Korea/pig/Yeoncheon1/2019	South Korea: Yeoncheon	DOI: 10.1155/2024/9077791	2024-01-16	187848	Domestic pig	II	collection_date="17-Sep-2019": isolation_source="alveloar macrophage"
MW033528	ASFV-wbShX01	China	Ren,Z., Tu,Z., Sun,H., Peng,P., Qin,S., Geng,H., Du,H., Zeng,Z., Liang,W., Ling,H., Tu,C., and Gong,W. Unpublished	2020-09-23	189401	Wild boar	II	collection_date="01-Nov-2019", serogroup 8
OM333166	VNUA-LAVL2		Truong,Q.L., Nguyen,A.T., Nguyen,T.H., Hoang,T.P., Nguyen,T.L. and Nguyen,V.G. Unpublished	2022-03-22	167886	PAMs and 3D4 swine#macrophages		passage details: 120th passage; PAMs and 3D4 swine#macrophages
OL692743	IND/AS/SD-02/2020	India	35338792	2022-03-26	190517	Domestic pig	II	collection_date="Apr-2020": Illumina, SPAdes v. 3.15.2
OL692743	IND/AS/SD-02/2020	India	35338792	2022-03-26	190517	Domestic pig	II	collection_date="Apr-2020": Illumina, SPAdes v. 3.15.2
OM481275	ABTCVSCK_ASF001	India: Meghalaya	36287079	2022-11-17	190598	Domestic pig	II	collection_date="2020"
OM481276	ABTCVSCK_ASF007	India: Assam	36287079	2022-11-17	190595	Domestic pig	II	collection_date="2021"
MZ325862	ASFV/Zabaykali/WB-5314/2020	Russia	35521988	2022-05-05	189248	Wild boar	II	collection_date="04-Aug-2020": isolation_source="bone marrow"
MW528217	ASFV/ARRIAH/CV-1/30	Russia	34251158	2021-07-09	186529	Domestic pig	II	collection_date="28-Feb-2019": isolation_source="cell culture CV-1"; "passage 30"
MW528218	ASFV/ARRIAH/CV-1/50	Russia	34251158	2021-07-09	186525	Domestic pig	II	collection_date="26-May-2020": isolation_source="cell culture CV-1"; "passage 50"
ON075797	Korea/YC1/2019	South Korea	37632010	2023-07-31	188950	Wild boar	II	collection_date="2019"
ON185726	Dr-1980	Dominican Republic	36658154	2023-01-19	183680	Domestic pig	I	collection_date="1980"
ON456300	Yangzhou	China	35844609	2022-07-01	187951	Domestic pig	II	collection_date="Nov-2021"
ON963982	A4	Philippines	36350145	2022-12-15	192377	Domestic pig	II	collection_date="Aug-2021"
ON402789	ASF/VN/CanTho-OM/2021 OR serotype 8 genotype 2	Viet Nam	DOI: 10.22541/au.165338495.51071198/v1	2022-05-24	189487	Domestic pig	II	collection_date="Oct-2021"
ON263123	GZ201801_2	China	36061106	2022-08-19	189401	Domestic pig	II	collection_date="22-Dec-2018"
ON400500	YNFN202103	China	Xu,Z., Gao,H., Sun,Y. and Zhang,G. Direct Submission	2022-04-28	178014	Domestic pig	II	collection_date="Mar-2021"
OM966714	ASFV/Kaliningrad_18/WB-12523	Russia	36686186	2023-01-05	189111	Wild boar	II	collection_date="07-Aug-2018"
OM966715	ASFV/Kaliningrad_18/WB-12524	Russia	36686186	2023-01-05	189133	Wild boar	II	collection_date="30-Jul-2018"
OM966716	ASFV/Kaliningrad_18/WB-9735	Russia	36686186	2023-01-05	189129	Wild boar	II	collection_date="03-Jul-2018"
OM966717	ASFV/Kaliningrad_18/WB-9763	Russia	36686186	2023-01-05	189125	Wild boar	II	collection_date="07-Jul-2018"
OM966718	ASFV/Kaliningrad_18/WB-9766	Russia	36686186	2023-01-05	189129	Wild boar	II	collection_date="08-Jul-2018"
OM966719	ASFV/Kaliningrad_19/WB-10168	Russia	36686186	2023-01-05	189131	Wild boar	II	collection_date="13-May-2019"
OM966720	ASFV/Kaliningrad_18/WB-12516	Russia	36686186	2023-01-05	189143	Wild boar	II	collection_date="07-Aug-2018"
OM966721	ASFV/Kaliningrad_18/WB-9734	Russia	36686186	2023-01-05	189127	Wild boar	II	collection_date="25-Jun-2018"
OM799941	ASFV/Kaliningrad_17/WB-13869	Russia	36686186	2023-01-05	189129	Wild boar	II	collection_date="07-Nov-2017"
OL322096	Vietnam/Pig/RG-1/01	Viet Nam	Tran,H.T.T., Truong,D.A. and Dang,H.V. Unpublished.	2021-11-01	190260	Domestic pig	II	collection_date="2020"
OL322097	Vietnam/Pig/RG-2/01	Viet Nam	Tran,H.T.T., Truong,D.A. and Dang,H.V. Unpublished.	2021-11-01	189409	Domestic pig	II	collection_date="2020"
OL322098	Vietnam/Pig/RG-3/01	Viet Nam	Tran,H.T.T., Truong,D.A. and Dang,H.V. Unpublished.	2021-11-01	189405	Domestic pig	II	collection_date="2020"
OL322099	Vietnam/Pig/RG-4/01	Viet Nam	Tran,H.T.T., Truong,D.A. and Dang,H.V. Unpublished.	2021-11-01	189422	Domestic pig	II	collection_date="2020"
OL322100	Vietnam/Pig/RG-5/01	Viet Nam	Tran,H.T.T., Truong,D.A. and Dang,H.V. Unpublished.	2021-11-01	189408	Domestic pig	II	collection_date="2020"
OL322101	Vietnam/Pig/RG-6/01	Viet Nam	Tran,H.T.T., Truong,D.A. and Dang,H.V. Unpublished.	2021-11-01	189415	Domestic pig	II	collection_date="2020"
OL322102	Vietnam/Pig/RG-7/01	Viet Nam	Tran,H.T.T., Truong,D.A. and Dang,H.V. Unpublished.	2021-11-01	189407	Domestic pig	II	collection_date="2020"
OM161110	SY-1	China	36445132	2022-12-21	189404	Wild boar	II	collection_date="2020-06"
ON260838	7212WB	Italy	Oggiano,A., Dei Giudici,S., Fiori,M.S., Ferretti,L. and Floris,M. Direct Submission	2022-12-05	177416	Domestic pig	I	collection_date="2019"
ON260839	7303WB	Italy	Oggiano,A., Dei Giudici,S., Fiori,M.S., Ferretti,L. and Floris,M. Direct Submission	2022-12-05	177417	Domestic pig	I	collection_date="2019"
ON260840	28784WB	Italy	27856577	2016-11-17	182085	Wild boar	I	collection_date="2016"
ON260841	33262WB	Italy	27856577	2016-11-17	181905	Wild boar	I	collection_date="2015"
ON380539	HB03A	China	36204298	2022-09-20	189737	Domestic pig	II	collection_date="2020"
ON380540	HB31A	China	36204298	2022-09-20	189456	Domestic pig	II	collection_date="2020"
LC659086	AQS-C-1-21 DNA	China	Kitamura,T., Kentaro,M., Kameyama,K., Okadera,K. and Kokuho,T. Unpublished	2021-11-06	189398	Domestic pig	II	collection_date="2019"
LC659087	AQS-C-1-22 DNA	China	Kitamura,T., Kentaro,M., Kameyama,K., Okadera,K. and Kokuho,T. Unpublished	2021-11-06	189405	Domestic pig	II	collection_date="2019"
LC659088	AQS-P-20901-1 DNA	Philippines	Kitamura,T., Kentaro,M., Kameyama,K., Okadera,K. and Kokuho,T. Unpublished	2021-11-06	189396	Domestic pig	II	collection_date="2020"
LC659089	AQS-P-201202 DNA	Philippines	Kitamura,T., Kentaro,M., Kameyama,K., Okadera,K. and Kokuho,T. Unpublished	2021-11-06	189401	Domestic pig	II	collection_date="2020"
OP628183	Korea/HC224/2020	South Korea	37632010	2023-07-31	188645	Wild boar	II	collection_date="2020"
OP612151	SY-2	China: Wuhan,Hubei Province	36445132	2022-12-21	189404	Bama minipig	II	collection_date="Oct-2021"
OM105586	LYG18	China: Lianyungang	Hu,R., Zhang,Y., Yang,J., Chen,T. and Li,Q. Direct Submission	2021-12-31	188389	Domestic pig	II	collection_date="2018-12"
OM105587	JX21	China: Jiangxi	Hu,R., Zhou,X., Zhang,Y., Chen,T. and Yue,H. Direct Submission	2021-12-31	181147	Domestic pig	II	collection_date="2021-03-20"
OM249788	KK262		Koltsova,G., Namsrayn,S., Koltsov,A., Malogovkin,A., Kolbasov,D., Kutish,G.F. and Tulman,E.R. Direct Submission	2022-12-22	180891
OL622042	wild boar/SNJ/2020	China	37272334	2023-07-05	189400	Wild boar	II	collection_date="03-Mar-2020"
OP605386	20355/RM/2022_Italy	Italy: Rome	37166310	2023-06-20	190590	Wild boar	II	collection_date="2022"
ON409979	TAN/17/Kibaha	Tanzania	37002287	2023-03-31	184521	Domestic pig	II	collection_date="2017"
ON409980	TAN/16/Magu	Tanzania	37002287	2023-03-31	182514	Domestic pig	IX	collection_date="2016"
ON409981	TAN/08/Mazimbu	Tanzania	37002287	2023-03-31	178830	Domestic pig	XV	collection_date="2008"
ON409982	TAN/17/Mbagala	Tanzania	37002287	2023-03-31	171004	Domestic pig	II	collection_date="2017"
ON409983	TAN/20/Morogoro	Tanzania	37002287	2023-03-31	183389	Domestic pig	II	collection_date="2020"
OP823268	ASFV genomic sequence 1	China	Zhang,J., Zheng,W., Wang,Y., Li,R. and Zhu,J. Direct Submission.	2022-11-11	187836	#na	II	collection_date="undefined" - submitted 2022
OP823269	ASFV genomic sequence 2	China	Zhang,J., Zheng,W., Wang,Y., Li,R. and Zhu,J. Direct Submission.	2022-11-11	187835	#na	II	collection_date="undefined" - submitted 2022
OP312970	19155_WB genotype I	Italy: Sardinia	Oggiano,A., Dei Giudici,S., Fiori,M.S., Floris,M. and Podda,M.S. Direct Submission	2022-08-20	181741	Wild boar	I	collection_date="2015"
OP467597	ASF-MNG19	Mongolia	36560702	2022-12-01	187868	Domestic pig	II	collection_date="2019"
OQ504954	Pig/Henan/123014/2022	China	37248233	2023-05-29	185395	Domestic pig	I	collection_date="21-Jan-2022"
OQ504956	Pig/Jiangsu/LG/2021	China	37248233	2023-05-29	185431	Domestic pig	I	collection_date="05-Dec-2021"
OQ504955	Pig/Inner Mongolia/DQDM/2022	China	37248233	2023-05-29	185342	Domestic pig	I	collection_date="09-May-2022"
OP672342	Nigeria-RV502	Nigeria: Obio-Akpor, Rivers State	37112895	2023-04-02	185316	Domestic pig	II	collection_date="24-Jul-2020"
OP510033	ASFV/Zabaykali_20/DP-4905	Russia	DOI: 10.36871/vet.zoo.bio.202210010	2022-09-15	190582	Domestic pig	II	collection_date="14-Jul-2020"
OP510032	ASFV/Primorsky_19/DP-8235	Russia	DOI: 10.17238/issn2541-8203.2022.4.187	2022-09-15	190583	Domestic pig	II	collection_date="17-Sep-2019"
OP856591	China/LN/2018/1	China	30141772	2018-11-11	189397	Domestic pig	II	collection_date="03-Aug-2018"
OP909713	ASF-MNG19	Mongolia	McDowell,C.D., Souza-Neto,J.A., Meekins,D.A. and Richt,J.A. Direct Submission	2023-06-20	187868	Porcine Alveolar Macrophages	II	collection_date="2021"
OR180113	ASFV JS	China	Zhang,S.N., Zhou,X.H., Zhang,X.Y. and Sun,H.C.: Direct Submission	2023-06-23	192224	Domestic pig	II	collection_date="2022"
OK358852	HK_NT_202103	Hong Kong	DOI: 10.1155/2023/1720474	2023-05-18	192298	Domestic pig	II	collection_date="Mar-2021"
MW791752	ASFV2020-008-B	Philippines	Ko,S.K.K., Galarion,M.J.H., Navarro,R.C., Schwem,B.E., Abarientos,A.B., Azul,R.A., Legaspi,C.F., Felipe,E.A., Maravilla,J.L., Domingo,R.D. and Morales,R.G.: Unpublished	2021-03-19	190565	Domestic pig	II	collection_date="27-Feb-2020"
MW791753	ASFV2020-013-B	Philippines	Ko,S.K.K., Galarion,M.J.H., Navarro,R.C., Schwem,B.E., Abarientos,A.B., Azul,R.A., Legaspi,C.F., Felipe,E.A., Maravilla,J.L., Domingo,R.D. and Morales,R.G.: Unpublished	2021-03-19	190571	Domestic pig	II	collection_date="24-Mar-2020"
MW791754	ASFV2020-014-B	Philippines	Ko,S.K.K., Galarion,M.J.H., Navarro,R.C., Schwem,B.E., Abarientos,A.B., Azul,R.A., Legaspi,C.F., Felipe,E.A., Maravilla,J.L., Domingo,R.D. and Morales,R.G.: Unpublished	2021-03-19	190563	Domestic pig	II	collection_date="02-May-2020"
MW791755	ASFV2020-015-B	Philippines	Ko,S.K.K., Galarion,M.J.H., Navarro,R.C., Schwem,B.E., Abarientos,A.B., Azul,R.A., Legaspi,C.F., Felipe,E.A., Maravilla,J.L., Domingo,R.D. and Morales,R.G.: Unpublished	2021-03-19	190565	Domestic pig	II	collection_date="05-May-2020"
MW791756	ASFV2020-018-B	Philippines	Ko,S.K.K., Galarion,M.J.H., Navarro,R.C., Schwem,B.E., Abarientos,A.B., Azul,R.A., Legaspi,C.F., Felipe,E.A., Maravilla,J.L., Domingo,R.D. and Morales,R.G.: Unpublished	2021-03-19	190559	Domestic pig	II	collection_date="24-Feb-2020"
MW791757	ASFV2020-019-B	Philippines	Ko,S.K.K., Galarion,M.J.H., Navarro,R.C., Schwem,B.E., Abarientos,A.B., Azul,R.A., Legaspi,C.F., Felipe,E.A., Maravilla,J.L., Domingo,R.D. and Morales,R.G.: Unpublished	2021-03-19	190565	Domestic pig	II	collection_date="18-Jun-2020"
MW791758	ASFV2020-020-B	Philippines	Ko,S.K.K., Galarion,M.J.H., Navarro,R.C., Schwem,B.E., Abarientos,A.B., Azul,R.A., Legaspi,C.F., Felipe,E.A., Maravilla,J.L., Domingo,R.D. and Morales,R.G.: Unpublished	2021-03-19	190561	Domestic pig	II	collection_date="18-Jun-2020"
MW791759	ASFV2020-021-B	Philippines	Ko,S.K.K., Galarion,M.J.H., Navarro,R.C., Schwem,B.E., Abarientos,A.B., Azul,R.A., Legaspi,C.F., Felipe,E.A., Maravilla,J.L., Domingo,R.D. and Morales,R.G.: Unpublished	2021-03-19	190565	Domestic pig	II	collection_date="24-Apr-2020"
MW791760	ASFV2019-003-B	Philippines	Ko,S.K.K., Galarion,M.J.H., Navarro,R.C., Schwem,B.E., Abarientos,A.B., Azul,R.A., Legaspi,C.F., Felipe,E.A., Maravilla,J.L., Domingo,R.D. and Morales,R.G.: Unpublished	2021-03-19	190569	Domestic pig	II	collection_date="06-Dec-2019"
MW791761	ASFV2020-003-B	Philippines	Ko,S.K.K., Galarion,M.J.H., Navarro,R.C., Schwem,B.E., Abarientos,A.B., Azul,R.A., Legaspi,C.F., Felipe,E.A., Maravilla,J.L., Domingo,R.D. and Morales,R.G.: Unpublished	2021-03-19	190565	Domestic pig	II	collection_date="29-Jan-2020"
OQ737679	pig/HuB1/2019	China	Guo,S. and Wang,x.: Direct Submission	2023-04-04	180555	Domestic pig	II	collection_date="14-May-2019"
OR159217	S-S-VR-413000-00015	South Korea	Choi,J.-H., Kim,Y., Park,J.-E., Kim,J., Jheong,W.-H., Kim,W., Kim,S.-J., Oh,Y., Tark,D.S., Cho,H.-S. and Moon,S.H.: Unpublished	2023-06-20	189411	Wild boar	II	collection_date="2020"
OR159219	S-S-VR-413000-00002	South Korea	Choi,J.-H., Kim,Y., Park,J.-E., Kim,J., Jheong,W.-H., Kim,W., Kim,S.-J., Oh,Y., Tark,D.S., Cho,H.-S. and Moon,S.H.: Unpublished	2023-06-20	189400	Wild boar	II	collection_date="2020"
OR159218	S-S-VR-413000-00008	South Korea	Choi,J.-H., Kim,Y., Park,J.-E., Kim,J., Jheong,W.-H., Kim,W., Kim,S.-J., Oh,Y., Tark,D.S., Cho,H.-S. and Moon,S.H.: Unpublished	2023-06-20	189429	Wild boar	II	collection_date="2020"
OR135685	SG/NParks/A-MAM-2023-02-00021	Singapore	37708842	2023-12-12	189529	Wild boar	II	collection_date="Feb-2023"
MZ566623	AKdeltaA104R-GFP	Kenya	Fuchs,W. Unpublished	2022-10-17	189148			derived from African swine fever virus strain ASFV Kenya 1033; contains targeted deletion of a nonessential gene (A104R) from a cell-culture adapted virus isolate, and concomitant insertion of two selection marker and reporter genes encoding enhanced green fluorescent protein (eGFP) and a truncated version of human CD4"
OR162436	Korea/CW714/2020	South Korea	Kim,G. Direct Submission	2023-06-20	188784	Wild boar	II	collection_date="2020"
OR126359	Pig/Hubei/628/2020	China	33655434	2021-02-26	189386	Domestic pig	II	collection_date="Jun-2020": isolation_source="Lymph nodes"
OR180305	Korea/PC1432/2021	South Korea	Kim,G. Direct Submission.	2023-06-22	188585	Wild boar	II	collection_date="2021"
OQ885055	ASFV-DeltaH240R-Delta7R	China	Li,J., Song,J. and Weng,C. Unpublished	2023-09-12	188826	Sus scrofa		collection_date="26-May-2022"
OQ885056	ASFV-DeltaH240R-Delta7R	China	Li,J., Song,J. and Weng,C. Unpublished	2023-09-12	188826	Sus scrofa		collection_date="2021-10-11"
OR227304	VN/HY/2022-ASFV2	Viet Nam	37766351	2023-09-18	189607	Domestic pig	II	collection_date="26-Nov-2022": isolation_source="sera"
OR290104	CN/GD/2022	China: Guangdong	Zhou,Y. Direct Submission.	2023-07-16	189416	Domestic pig	II	collection_date="2022"
OR387519	CAM1982	Cameroon: Guzang	38512923	2024-03-21	182999	Domestic pig	I	collection_date="1982"
OR387520	CAM1994/1	Cameroon: Tamrngang Uiying, Bamenda	38512923	2024-03-21	183179	Domestic pig	I	collection_date="19-Sep-1994"
OR387521	CMR2018/lab1	Cameroon	38512923	2024-03-21	181952	Domestic pig	I	collection_date="2018"
OR420801	Lisbon 1957	Portugal: Lisbon	Goatley,L.C., Tennakoon,C., Freimanis,G. and Netherton,C.L. Direct Submission	2023-08-08	188854	Domestic pig	I	collection_date="1957"
OL845884	PPA989_5a	France	Le Potier,M.-F. Direct Submission	2023-10-01	183126	PAM Cells/P5	II	collection_date="03-Sep-2020"
OL845885	PPA989_10a	France	Le Potier,M.-F. Direct Submission	2023-10-01	183126	PAM Cells/P10	II	collection_date="06-Aug-2020"
OQ434234	TAN/01/2011	Tanzania	37764936	2023-09-04	185651	Domestic pig	II	collection_date="2011"
OR460730	21730_1474/RM/2022	Italy: Rome	Giammarioli,M., Torresi,C., Biccheri,R., Feliziani,F., Camma,C., Marcacci,M., Secondini,B., Scicluna,M.T., Cersini,A. and Sala,M.G. Direct Submission.	2023-08-11	190590	Domestic pig	II	collection_date="2022": isolation_source="spleen"
OR460732	47169.16_1499/AL/2022	Italy: Province of Alessandria, Piedmont	Giammarioli,M., Torresi,C., Biccheri,R., Feliziani,F., Camma,C., Marcacci,M., Mincarelli,L., Razzuoli,E., Listorti,V. and Guardone,L. Direct Submission.	2023-08-11	190586	Domestic pig	II	collection_date="2022": isolation_source="spleen"
OR460734	34612_2115/RM/2022	Italy: Rome	Giammarioli,M., Torresi,C., Biccheri,R., Feliziani,F., Camma,C., Marcacci,M., Secondini,B., Scicluna,M.T., Cersini,A. and Sala,M.G. Direct Submission.	2023-08-11	190584	Domestic pig	II	collection_date="2022": isolation_source="spleen"
OR460736	50665.1_2170/AL/2022	Italy: Province of Alessandria, Piedmont	Giammarioli,M., Torresi,C., Biccheri,R., Feliziani,F., Rossi,E., Casciari,C., Pela,M., Iscaro,C., Camma,C., Marcacci,M., Secondini,B., Dondo,A., Masoero,L., and Zoppi,S. Direct Submission.	2023-08-11	190592	Domestic pig	II	collection_date="2022": isolation_source="spleen"
OR460738	50665.5_2168/AL/2022	Italy: Province of Alessandria, Piedmont	Giammarioli,M., Torresi,C., Biccheri,R., Feliziani,F., Rossi,E., Casciari,C., Pela,M., Iscaro,C., Camma,C., Marcacci,M., Secondini,B., Dondo,A., Masoero,L., and Zoppi,S. Direct Submission.	2023-08-11	190592	Domestic pig	II	collection_date="2022": isolation_source="spleen"
OR460740	50665.9_2157/AL/2022	Italy: Province of Alessandria, Piedmont	Giammarioli,M., Torresi,C., Biccheri,R., Feliziani,F., Rossi,E., Casciari,C., Pela,M., Iscaro,C., Camma,C., Marcacci,M., Secondini,B., Dondo,A., Masoero,L., and Zoppi,S. Direct Submission.	2023-08-11	190594	Domestic pig	II	collection_date="2022": isolation_source="spleen"
OR460731	47169.12_1495/GE/2022	Italy: Genoa	Giammarioli,M., Torresi,C., Biccheri,R., Feliziani,F., Camma,C., Marcacci,M., Mincarelli,L., Razzuoli,E., Listorti,V. and Guardone,L. Direct Submission.	2023-08-11	190599	Domestic pig	II	collection_date="2022": isolation_source="spleen"
OR460739	50665.8_2167/AL/2022	Italy: Province of Alessandria, Piedmont	Giammarioli,M., Torresi,C., Biccheri,R., Feliziani,F., Rossi,E., Casciari,C., Pela,M., Iscaro,C., Camma,C., Marcacci,M., Secondini,B., Dondo,A., Masoero,L., and Zoppi,S. Direct Submission.	2023-08-11	190599	Domestic pig	II	collection_date="2022": isolation_source="spleen"
OL845883	PPA989_1a	France	Le Potier,M.-F. Direct Submission	2023-10-01	183126	Porcine Alveolar Macrophage Cells	II	collection_date="12-Oct-2008"
OR460733	47169.14_1497/AL/2022	Italy: Province of Alessandria, Piedmont	Giammarioli,M., Torresi,C., Biccheri,R., Feliziani,F., Camma,C., Marcacci,M., Mincarelli,L., Razzuoli,E., Listorti,V. and Guardone,L. Direct Submission.	2023-08-11	190588	Domestic pig	II	collection_date="2022": isolation_source="spleen"
OR460735	34616_2119/RM2022	Italy: Rome	Giammarioli,M., Torresi,C., Biccheri,R., Feliziani,F., Rossi,E., Casciari,C., Pela,M., Iscaro,C., Camma,C., Marcacci,M., Mincarelli,L., Scicluna,M.T., Cersini,A. and Sala,M.G. Direct Submission.	2023-08-11	190590	Domestic pig	II	collection_date="2022": isolation_source="spleen"
OR460737	50665.4_2159/AL/2022	Italy: Province of Alessandria, Piedmont	Giammarioli,M., Torresi,C., Biccheri,R., Feliziani,F., Rossi,E., Casciari,C., Pela,M., Iscaro,C., Camma,C., Marcacci,M., Secondini,B., Dondo,A., Masoero,L., and Zoppi,S. Direct Submission.	2023-08-11	190598	Domestic pig	II	collection_date="2022": isolation_source="spleen"
OR460741	50665.12_2152/GE/2022	Italy: Province of Alessandria, Piedmont	Giammarioli,M., Torresi,C., Biccheri,R., Feliziani,F., Rossi,E., Casciari,C., Pela,M., Iscaro,C., Camma,C., Marcacci,M., Secondini,B., Dondo,A., Masoero,L., and Zoppi,S. Direct Submission.	2023-08-11	190592	Domestic pig	II	collection_date="2022": isolation_source="spleen"
OR449224	Ratchaburi_2023_001-MA	Thailand	Thaweerattanasinp,T. Direct Submission	2023-08-15	213885	MA-104 cells	II	collection_date="14-Dec-2002": "passage history: MA-104 cells for 20 passages"
OP479889	Ghana2022-35	Ghana	37632064	2023-08-11	184733	Domestic pig	II	collection_date="04-Jan-2022": isolation_source="blood"
OP718533	Ghana2022-34	Ghana	37632064	2023-08-11	184661	Domestic pig	II	collection_date="07-Mar-2022": isolation_source="blood"
OP718534	Ghana2022_40	Ghana	37632064	2023-08-11	184616	Domestic pig	II	collection_date="11-Mar-2022": isolation_source="blood"
OP718535	Ghana2022_62	Ghana	37632064	2023-08-11	184651	Domestic pig	II	collection_date="03-Feb-2022": isolation_source="blood"
OP781308	MAU/01/2007	Mauritius	37764936	2023-09-04	183999	Domestic pig	II	collection_date="2007"
OP781309	MAD/01/1998	Madagascar	37764936	2023-09-04	183978	Domestic pig	II	collection_date="1998"
OP781311	ZIM/2015	Zimbabwe	37764936	2023-09-04	184520	Domestic pig	II	collection_date="2015"
OP781313	MOZ/01/2005	Mozambique	37764936	2023-09-04	184521	Domestic pig	II	collection_date="2005"
OP781310	MAL/04/2011	Malawi	37764936	2023-09-04	184526	Domestic pig	II	collection_date="2011"
OP781312	RSA/08/2019	South Africa	37764936	2023-09-04	184519	Domestic pig	II	collection_date="2019"
OQ971723	Cameroon/2016/C1	Cameroon	38477459	2024-04-11	183210	Domestic pig	I	collection_date="2016"
OQ971725	Cameroon/2017/C-A2	Cameroon	38477459	2024-04-11	183395	Domestic pig	I	collection_date="2017"
OQ971726	Cameroon/2018/C02	Cameroon	38477459	2024-04-11	183390	Domestic pig	I	collection_date="2018"
OQ971722	Cameroon/2018/C-F3	Cameroon	38477459	2024-04-11	183406	Domestic pig	I	collection_date="2018"
OQ971724	Cameroon/2016/C5	Cameroon	38477459	2024-04-11	183381	Domestic pig	I	collection_date="2016"
OR604566	K1-1/Liver/Kupang/Indonesia/ 2023	Indonesia	Pandarangga,P., Hemmmatzadeh,F., Gelolodo,M.A.E.G.A., Toha,L.R., Detha,A.I.R., Ticoalu,A.E., Udin,J.A.P., Toby,Y.C.K. and Sanam,M.U.E. Direct Submission.	2023-09-09	186611	Domestic pig	II	collection_date="May-2023": isolation_source="pig liver"
OR660695	DG_6511_21	Serbia	Glisic,D., Milicevic,V., Prodanovic,R., Krnjajic,D., Toplak,I. and Radojicic,S. Unpublished	2023-10-09	190117	Domestic pig	II	collection_date="2021": isolation_source="spleen"
OR660696	DG_6314_19	Serbia	Glisic,D., Milicevic,V., Prodanovic,R., Krnjajic,D., Toplak,I. and Radojicic,S. Unpublished	2023-10-09	190108	Domestic pig	II	collection_date="2019": isolation_source="spleen"
OR660697	DG_167_20_2	Serbia	Glisic,D., Milicevic,V., Prodanovic,R., Krnjajic,D., Toplak,I. and Radojicic,S. Unpublished	2023-10-07	190316	Domestic pig	II	collection_date="2020": isolation_source="spleen"
OR660698	DG_6759_19	Serbia	Glisic,D., Milicevic,V., Prodanovic,R., Krnjajic,D., Toplak,I. and Radojicic,S. Unpublished	2023-10-10	190047	Domestic pig	II	collection_date="2019": isolation_source="spleen"
OR660699	7540/22	Serbia	Glisic,D., Milicevic,V., Prodanovic,R., Krnjajic,D., Toplak,I. and Radojicic,S. Unpublished	2023-10-10	190120	Domestic pig	II	collection_date="2022": isolation_source="spleen"
OR863252	Lv17/WB/Rie1i	Latvia	38140263	2023-12-17	190882	Wild boar	II	collection_date="Feb-2017": isolation_source="serum"; "passage history: porcine blood monocytes (PBM) passage 3"
OR863253	Lv17/WB/Rie1s	Latvia: Rietumpieriga	38140263	2023-12-17	190880	Wild boar	II	collection_date="2017": isolation_source="serum"; "domestic pig inoculated with Lv17/WB/Rie1i"
OR944086	SY18deltaI196L-2	China	Hu,R. and Fan,J. Direct Submission	2023-12-24	189983	swine	II	collection_date="Mar-2022", clone="recombinant SY18deltaI196L-2"
OR944088	SY18deltaL8L	China	Hu,R. and Fan,J. Direct Submission	2023-12-24	190287	swine	II	collection_date="Mar-2020", clone="recombinant SY18deltaL8L"
OR944090	SY18deltaL10L	China	Hu,R. and Fan,J. Direct Submission	2023-12-24	190105	swine	II	collection_date="Mar-2020", clone="recombinant SY18deltaL10L"
OR944085	SY18deltaI196L-1	China	Hu,R. and Fan,J. Direct Submission	2023-12-24	189998	swine	II	collection_date="Jul-2022", clone="recombinant SY18deltaI196L-1"
OR944087	SY18deltaL7L	China	Hu,R. and Fan,J. Direct Submission	2023-12-24	190313	swine	II	collection_date="Mar-2020", clone="recombinant SY18deltaL7L"
OR944089	SY18deltaL9R	China	Hu,R. and Fan,J. Direct Submission	2023-12-24	190308	swine	II	collection_date="Mar-2020", clone="recombinant SY18deltaL9R"
OR944091	SY18deltaL11L	China	Hu,R. and Fan,J. Direct Submission	2023-12-24	190315	swine	II	collection_date="Mar-2020", clone="recombinant SY18deltaL11L"
OR271566	Mon_Dom	Mongolia	37764951	2023-09-07	189389	Domestic pig	II	collection_date="Jan-2019"
OR271565	Mon_WB	Mongolia	37764951	2023-09-07	187254	Wild boar	II	collection_date="Jan-2021"
OR806652	Lv17/WB/Rie1/dCD-dGL	Latvia	38140263	2023-12-17	190673	Wild boar	II	collection_date="2017": "recombinant"
OR806651	Lv17/WB/Rie1-d24	Latvia	38140263	2023-12-17	164373	Wild boar	II	collection_date="2017"
PP107957	NAM P1/1995	Namibia: Windhoek	38526091	2024-04-11	185514	Domestic pig	VIII	collection_date="Oct-1995"
PP355086	Ad-HRB1	China	Shen,D., Zhao,D., Sun,E., Zhu,Y., Zhang,J., Li,F. and Bu,Z. Unpublished	2024-02-27	181087	Domestic pig	II	collection_date="2020"
OR958825	China/LN/2018/2	China	38400087	2024-03-01	189394	domestic pig	II	collection_date="16-Oct-2018"
PP478517	NJS23-1	China	Zhou,Y., Li,Y. and Xia,X. Direct Submission	2024-03-20	185620	domestic pig		collection_date="2023"
PP529961	ASFV-G-delta MGF-DMAC	Viet Nam	Nguyen Van,D. Direct Submission	2024-12-19	184187	Sus scrofa		collection_date="2021"
PP478518	NJS23-2	China	Zhou,Y., Li,Y. and Xia,X. Direct Submission	2024-03-20	185680	swine		collection_date="2023"
PP353636	SY18deltaB125R	China	Zhu,R., Wang,Y., Zhang,Y., Zhang,S., Chen,T., Miao,F., Wang,S. and Hu,R. Direct Submission	2024-02-28	190167	swine	II	collection_date="Jun-2023"
OR145817	Korea/Pig/Paju2/2019	South Korea	DOI: 10.1155/2024/9077791	2024-04-11	187848	pig	II	collection_date="2019"
OR145819	Korea/Pig/Ganghwa2/2019	South Korea	DOI: 10.1155/2024/9077791	2024-04-11	187849	pig	II	collection_date="2019"
OR145821	Korea/Pig/Ganghwa4/2019	South Korea	DOI: 10.1155/2024/9077791	2024-04-11	187848	pig	II	collection_date="2019"
OR145823	Korea/Pig/Paju3/2019	South Korea	DOI: 10.1155/2024/9077791	2024-04-11	187849	pig	II	collection_date="2019"
OR145825	Korea/Pig/Paju5/2019	South Korea	DOI: 10.1155/2024/9077791	2024-04-11	187848	pig	II	collection_date="2019"
OR145827	Korea/Pig/Yeuncheon2/2019	South Korea	DOI: 10.1155/2024/9077791	2024-04-11	187848	pig	II	collection_date="2019"
OR145828	Korea/Pig/Hwacheon1/2020	South Korea	DOI: 10.1155/2024/9077791	2024-04-11	187847	pig	II	collection_date="2019"
OR145830	Korea/Pig/Yeongwol/2021	South Korea	DOI: 10.1155/2024/9077791	2024-04-11	187850	pig	II	collection_date="2019"
OR145832	Korea/Pig/Inje1/2021	South Korea	DOI: 10.1155/2024/9077791	2024-04-11	187849	pig	II	collection_date="2021"
OR145834	Korea/Pig/Inje2/2021	South Korea	DOI: 10.1155/2024/9077791	2024-04-11	187849	pig	II	collection_date="2021"
OR031244	Korea/Pig/Gimpo1/2019	South Korea	DOI: 10.1155/2024/9077791	2024-04-11	187848	pig	II	collection_date="2019"
OR145818	Korea/Pig/Ganghwa1/2019	South Korea	DOI: 10.1155/2024/9077791	2024-04-11	187848	pig	II	collection_date="2019"
OR145820	Korea/Pig/Ganghwa3/2019	South Korea	DOI: 10.1155/2024/9077791	2024-04-11	187848	pig	II	collection_date="2019"
OR145822	Korea/Pig/Ganghwa5/2019	South Korea	DOI: 10.1155/2024/9077791	2024-04-11	187848	pig	II	collection_date="2019"
OR145824	Korea/Pig/Paju4/2019	South Korea	DOI: 10.1155/2024/9077791	2024-04-11	187849	pig	II	collection_date="2019"
OR145826	Korea/Pig/Gimpo2/2019	South Korea	DOI: 10.1155/2024/9077791	2024-04-11	187848	pig	II	collection_date="2019"
OR145829	Korea/Pig/Hwacheon2/2020	South Korea	DOI: 10.1155/2024/9077791	2024-04-11	187848	pig	II	collection_date="2019"
OR145831	Korea/Pig/Goseong/2021	South Korea	DOI: 10.1155/2024/9077791	2024-04-11	187854	pig	II	collection_date="2019"
OR145833	Korea/Pig/Hongcheon/2021	South Korea	DOI: 10.1155/2024/9077791	2024-04-11	187848	pig	II	collection_date="2021"
PP505822	ASF-HV21	Viet Nam: Hung Yen	Tran,K.V., Nguyen,B.T., Nguyen,T.T., Nguyen,C.M., Nguyen,B.T. and Nguyen,V.H. Direct Submission	2024-04-15	180324	Sus scrofa domesticus	II	collection_date="01-Feb-2021"
PP552741	BEN-AACB2	Benin: Abomey-Calavi	Spinard,E.J., O'Donnell,V. and Mark,D. Direct Submission	2024-04-29	184758	Sus scrofa	II	collection_date="08-Sep-2023"
PP552741	BEN-OPNB1	Benin: Abomey-Calavi	Spinard,E.J., O'Donnell,V. and Mark,D. Direct Submission	2024-04-29	184758	Sus scrofa	II	collection_date="08-Sep-2023"
PP592890	Cameroon_2023_SBP30	Cameroon: Mukunda Limbe	Spinard,E.J. Direct Submission	2024-04-29	182530	Sus scrofa	I	collection_date="30-Apr-2023"
PP712068	JX23-01	China	Hu,R., Zhang,H. and Wang,X. Direct Submission	2024-04-30	186686	swine		collection_date="01-Sep-2023"
PP712069	JX23-02	China	Hu,R., Zhang,Y., Zhang,H. and Wang,X. Direct Submission	2024-04-30	187129	swine		collection_date="Oct-2023"
PP737709	PAN20211A	Philippines: Pangasinan	Montecillo,A., Baybay,Z., Ferrer,J.B.C., Cariaso,W. and Pantua,H. Unpublished	2024-05-06	189514	Sus scrofa domesticus		collection_date="2021"
PP737711	MSR2022S1	Philippines: Cagayan de Oro City, Misamis Oriental	Montecillo,A., Baybay,Z., Ferrer,J.B.C., Cariaso,W. and Pantua,H. Unpublished	2024-05-06	189514	Sus scrofa domesticus		collection_date="2022"
PP737713	NEC20230822001	Philippines: Bacolod City, Negros Occidental	Montecillo,A., Baybay,Z., Ferrer,J.B.C., Cariaso,W. and Pantua,H. Unpublished		189528	Sus scrofa domesticus		collection_date="2023"
OR371526	Ghana2021-81	Ghana	Spinard,E.J., Rai,A., Osei-Bonsu,J., O'Donnell,V., Meyers,A., Ababio,P.T., Tawiah-Yingar,D., Arthur,D., Baah,D., Ramirez-Medina,E., Espinoza,N., Valladares,A., Faburay,B., Ambagala,A., Odoom,T., Borca,M.V. and Gladue,D.P. Direct Submission	2024-05-07	184714	Sus scrofa	II	collection_date="23-Apr-2021"
PP737716	MDR202311F	Philippines: Oriental Mindoro	Montecillo,A., Baybay,Z., Ferrer,J.B.C., Cariaso,W. and Pantua,H. Unpublished	2024-05-06	189501	Sus scrofa domesticus		collection_date="2023"
PP348677	Primorsky 2023 DP-4560.Rec	Russia	Mazloum,A. Direct Submission	2024-05-07	182459	Sus scrofa		collection_date="12-May-2023"
OR371518	Ghana2021-105	Ghana	Spinard,E.J., Rai,A., Osei-Bonsu,J., O'Donnell,V., Meyers,A., Ababio,P.T., Tawiah-Yingar,D., Arthur,D., Baah,D., Ramirez-Medina,E., Espinoza,N., Valladares,A., Faburay,B., Ambagala,A., Odoom,T., Borca,M.V. and Gladue,D.P. Direct Submission	2024-05-07	184707	Sus scrofa	II	collection_date="11-Aug-2021"
OR371519	Ghana2021-13	Ghana	Spinard,E.J., Rai,A., Osei-Bonsu,J., O'Donnell,V., Meyers,A., Ababio,P.T., Tawiah-Yingar,D., Arthur,D., Baah,D., Ramirez-Medina,E., Espinoza,N., Valladares,A., Faburay,B., Ambagala,A., Odoom,T., Borca,M.V. and Gladue,D.P. Direct Submission	2024-05-07	184698	Sus scrofa	II	collection_date="17-Mar-2021"
OR371521	Ghana2021-37	Ghana	Spinard,E.J., Rai,A., Osei-Bonsu,J., O'Donnell,V., Meyers,A., Ababio,P.T., Tawiah-Yingar,D., Arthur,D., Baah,D., Ramirez-Medina,E., Espinoza,N., Valladares,A., Faburay,B., Ambagala,A., Odoom,T., Borca,M.V. and Gladue,D.P. Direct Submission	2024-05-07	183542	Sus scrofa	II	collection_date="20-Sep-2021"
OR371523	Ghana2021-49	Ghana	Spinard,E.J., Rai,A., Osei-Bonsu,J., O'Donnell,V., Meyers,A., Ababio,P.T., Tawiah-Yingar,D., Arthur,D., Baah,D., Ramirez-Medina,E., Espinoza,N., Valladares,A., Faburay,B., Ambagala,A., Odoom,T., Borca,M.V. and Gladue,D.P. Direct Submission	2024-05-07	184723	Sus scrofa	II	collection_date="17-Nov-2021"
OR371525	Ghana2021-75	Ghana	Spinard,E.J., Rai,A., Osei-Bonsu,J., O'Donnell,V., Meyers,A., Ababio,P.T., Tawiah-Yingar,D., Arthur,D., Baah,D., Ramirez-Medina,E., Espinoza,N., Valladares,A., Faburay,B., Ambagala,A., Odoom,T., Borca,M.V. and Gladue,D.P. Direct Submission	2024-05-07	184952	Sus scrofa	I	collection_date="17-Jul-2021"
OR371527	Ghana2021-87	Ghana	Spinard,E.J., Rai,A., Osei-Bonsu,J., O'Donnell,V., Meyers,A., Ababio,P.T., Tawiah-Yingar,D., Arthur,D., Baah,D., Ramirez-Medina,E., Espinoza,N., Valladares,A., Faburay,B., Ambagala,A., Odoom,T., Borca,M.V. and Gladue,D.P. Direct Submission	2024-05-07	184714	Sus scrofa	II	collection_date="03-Sep-2021"
OR371529	Ghana2021-95	Ghana	Spinard,E.J., Rai,A., Osei-Bonsu,J., O'Donnell,V., Meyers,A., Ababio,P.T., Tawiah-Yingar,D., Arthur,D., Baah,D., Ramirez-Medina,E., Espinoza,N., Valladares,A., Faburay,B., Ambagala,A., Odoom,T., Borca,M.V. and Gladue,D.P. Direct Submission	2024-05-07	184940	Sus scrofa	I	collection_date="10-Nov-2021"
PP737708	BAN20221-4	Philippines: Bataan	Montecillo,A., Baybay,Z., Ferrer,J.B.C., Cariaso,W. and Pantua,H. Unpublished	2024-05-06	187609	Sus scrofa domesticus		collection_date="2022"
PP737710	BTG2021KSU1-1	Philippines: Batangas	Montecillo,A., Baybay,Z., Ferrer,J.B.C., Cariaso,W. and Pantua,H. Unpublished	2024-05-08	189540	Sus scrofa domesticus		collection_date="2021"
PP737712	NEC20230726003	Philippines: Bacolod City, Negros Occidental	Montecillo,A., Baybay,Z., Ferrer,J.B.C., Cariaso,W. and Pantua,H. Unpublished	2024-05-06	189537	Sus scrofa domesticus		collection_date="2023"
PP737714	NEC20230929004A	Philippines: Bacolod City, Negros Occidental	Montecillo,A., Baybay,Z., Ferrer,J.B.C., Cariaso,W. and Pantua,H. Unpublished	2024-05-06	189539	Sus scrofa domesticus		collection_date="2023"
PP737715	NEC20230929004B	Philippines: Bacolod City, Negros Occidental	Montecillo,A., Baybay,Z., Ferrer,J.B.C., Cariaso,W. and Pantua,H. Unpublished	2024-05-06	189519	Sus scrofa domesticus		collection_date="2023"
PP750552	Uganda898	Uganda	Spinard,E.J. III, Rai,A., Meyers,A., Ramirez-Medina,E. and Gladue,D. Direct Submission	2024-07-26	185346	Sus scrofa	IX	collection_date="30-Jan-1964"
OR371517	Ghana2021-01	Ghana	Spinard,E.J., Rai,A., Osei-Bonsu,J., O'Donnell,V., Meyers,A., Ababio,P.T., Tawiah-Yingar,D., Arthur,D., Baah,D., Ramirez-Medina,E., Espinoza,N., Valladares,A., Faburay,B., Ambagala,A., Odoom,T., Borca,M.V. and Gladue,D.P. Direct Submission	2024-05-07	184953	Sus scrofa	I	collection_date="05-Jan-2023"
OR371522	Ghana2021-41	Ghana	Spinard,E.J., Rai,A., Osei-Bonsu,J., O'Donnell,V., Meyers,A., Ababio,P.T., Tawiah-Yingar,D., Arthur,D., Baah,D., Ramirez-Medina,E., Espinoza,N., Valladares,A., Faburay,B., Ambagala,A., Odoom,T., Borca,M.V. and Gladue,D.P. Direct Submission	2024-05-07	184713	Sus scrofa	II	collection_date="09-Oct-2021"
OR371520	Ghana2021-27	Ghana	Spinard,E.J., Rai,A., Osei-Bonsu,J., O'Donnell,V., Meyers,A., Ababio,P.T., Tawiah-Yingar,D., Arthur,D., Baah,D., Ramirez-Medina,E., Espinoza,N., Valladares,A., Faburay,B., Ambagala,A., Odoom,T., Borca,M.V. and Gladue,D.P. Direct Submission	2024-05-07	184712	Sus scrofa	II	collection_date="03-Mar-2021"
OR371524	Ghana2021-57	Ghana	Spinard,E.J., Rai,A., Osei-Bonsu,J., O'Donnell,V., Meyers,A., Ababio,P.T., Tawiah-Yingar,D., Arthur,D., Baah,D., Ramirez-Medina,E., Espinoza,N., Valladares,A., Faburay,B., Ambagala,A., Odoom,T., Borca,M.V. and Gladue,D.P. Direct Submission	2024-05-07	183536	Sus scrofa	II	collection_date="17-Nov-2021"
OR371528	Ghana2021-91	Ghana	Spinard,E.J., Rai,A., Osei-Bonsu,J., O'Donnell,V., Meyers,A., Ababio,P.T., Tawiah-Yingar,D., Arthur,D., Baah,D., Ramirez-Medina,E., Espinoza,N., Valladares,A., Faburay,B., Ambagala,A., Odoom,T., Borca,M.V. and Gladue,D.P. Direct Submission	2024-05-07	184709	Sus scrofa	II	collection_date="08-Jun-2021"
OR660089	ShanDong2021	China:Shandong	Han,X., Li,R. and Li,K. Direct Submission	2024-05-18	189844	Sus scrofa domesticus		collection_date="08-Mar-2021"
LS478113	Estonia 2014	Estonia	IVD NGS Lab Direct Submission	2018-06-15	182446
