# Supplementary material for: Genome sequencing reveals variation of African swine fever virus in Nigerian outbreaks and identification of two major West African viral lineages
Source: Microb Genom. 2026 Feb 10;12(2):001636. doi: 10.1099/mgen.0.001636 (PMC13293334; doi:10.1099/mgen.0.001636)
Supplement: Uncited Table S2. [file mgen-12-01636-s003.xlsx]

## Sheet: Sheet1
Supplementary Table 2. Single nucleotide polymorphism of genotype I
NC_044956 Benin97/1	Nigeria-VPD805	Nigeria-DDS943	Position	Gene
C	T	T	453	MGF 360-1L|F8222_gp001
C	C	T	458	MGF 360-1L|F8222_gp001
C	C	T	460	MGF 360-1L|F8222_gp001
C	T	T	646	MGF 360-1L|F8222_gp001
C	T	T	1881	MGF 360-2L|F8222_gp002
G	G	A	2097
C	T	T	7026
C	T	C	14448
T	T	G	14477
G	G	A	16575	MGF 300-4L|F8222_gp017
G	A	G	28274	MGF 505-2R|F8222_gp027
G	G	A	30678	MGF 505-4R|F8222_gp029
G	A	A	34243	MGF 505-6R|F8222_gp031
C	T	T	39034	MGF 505-6R|F8222_gp031
G	A	A	39452	MGF 505-6R|F8222_gp031
C	T	T	40025	MGF 505-6R|F8222_gp031
C	C	T	42682
G	G	A	43800	A151R|F8222_gp038
C	T	T	44039	MGF 360-15R|F8222_gp039
G	A	A	48747
C	C	T	74059	M448R|F8222_gp062
T	C	C	80896	C475L|F8222_gp068
C	T	T	83353	C962R|F8222_gp072
A	A	G	83473	C962R|F8222_gp072
C	A	A	91013	B438L|F8222_gp076
C	T	T	91899	B169L|F8222_gp077
T	C	C	91900	B169L|F8222_gp077
A	G	G	91912	B169L|F8222_gp077
T	C	C	91914	B169L|F8222_gp077
C	T	T	92687	B475L|F8222_gp078
G	C	C	95997	B602L|F8222_gp080
T	T	A	101944	B407L|F8222_gp085
C	T	T	102311	B175L|F8222_gp086
G	G	A	120146	CP530R|F8222_gp094
C	T	T	144370	P1192R|F8222_gp111
C	T	T	145472	P1192R|F8222_gp111
C	T	T	154683	QP509L|F8222_gp121
C	T	T	165370	I226R|F8222_gp135
G	A	A	166347	I243L|F8222_gp136
G	G	A	178759	DP71L|F8222_gp153
G	A	A	178819	DP71L|F8222_gp153
