# Supplementary material for: Genome sequencing reveals variation of African swine fever virus in Nigerian outbreaks and identification of two major West African viral lineages
Source: Microb Genom. 2026 Feb 10;12(2):001636. doi: 10.1099/mgen.0.001636 (PMC13293334; doi:10.1099/mgen.0.001636)
Supplement: Uncited Table S3. [file mgen-12-01636-s004.xlsx]

## Sheet: Sheet2
Supplementary Table 3. Single nucleotide polymorphism of genotype II
Georgia2007	OP672342 Nigeria-RV502	Nigeria-LA74	Nigeria-613	Possition	Genes
G	T	T	G	3875	MGF|IM014_gp006
T	C	T	T	3878	MGF 360-2L
C	A	C	C	3882	MGF 360-2L
T	G	T	T	3883	MGF 360-2L
A	G	A	A	3888	MGF 360-2L
A	T	A	A	3891	MGF 360-2L
A	G	A	A	3897	MGF 360-2L
A	G	A	A	3900	MGF 360-2L
A	C	A	A	3901	MGF 360-2L
T	C	A	T	3906	MGF 360-2L
T	A	T	T	3917	MGF 360-2L
C	T	T	T	3969	MGF 360-2L
T	C	C	C	4026
T	C	C	C	4028	MGF|IM014_gp006
G	A	A	A	4036	MGF|IM014_gp006
C	T	T	T	4043	MGF|IM014_gp006
C	T	T	T	4047	MGF|IM014_gp006
A	G	G	G	4484	KP177R|IM014_gp007
T	T	C	C	8594	MGF|IM014_gp014
T	T	C	C	8604	MGF|IM014_gp014
C	C	T	T	8605	MGF|IM014_gp014
C	C	A	A	9253	MGF|IM014_gp016
A	G	G	G	10394	MGF|IM014_gp018
A	A	G	A	14080	MGF 110-10-L - MGF110-14L
C	C	C	T	15377	MGF 110-13La
C	C	C	G	24869	MGF 360-8L
A	G	G	G	25951	MGF|IM014_gp049
C	T	T	T	30493	MGF|IM014_gp053
C	T	T	T	32100	MGF|IM014_gp054
G	G	G	A	32143	MGF 360-13L
G	A	A	A	32836	MGF|IM014_gp055
A	G	G	G	35152	MGF|IM014_gp056
C	G	G	G	35429	MGF|IM014_gp056
C	T	T	T	35713
C	T	T	T	37461	MGF|IM014_gp059
A	G	A	A	39073	MGF 505-5R
G	A	G	G	39129	MGF 505-5R
G	G	A	A	39747	MGF|IM014_gp060
C	T	T	T	53465	A859L|IM014_gp074
G	T	T	T	53481	A859L|IM014_gp074
A	G	G	G	54942	A179L|IM014_gp075
T	C	C	C	57117	F334L|IM014_gp078
G	A	A	A	61446	F1055L|IM014_gp081
A	G	G	G	72059	EP424R|IM014_gp089
C	T	T	T	74707	EP402R|IM014_gp092
T	G	G	G	75251	EP402R|IM014_gp092
C	T	T	T	75291	EP402R|IM014_gp092
C	T	T	T	98027	B438L|IM014_gp110
T	A	T	T	100378	B475L
T	C	C	C	102183	B602L|IM014_gp114
C	T	T	T	103232	B602L|IM014_gp114
T	A	A	A	106962	B117L|IM014_gp118
A	G	G	G	113896	G1340L|IM014_gp123
A	T	T	T	117162	G1211R|IM014_gp124
A	C	C	C	129848	O61R|IM014_gp132
G	A	A	A	134011	NP1450L|IM014_gp133
G	A	A	A	135843	NP868R|IM014_gp135
C	T	T	T	137584	NP868R|IM014_gp135
C	T	T	T	138227	NP868R|IM014_gp135
A	G	G	G	143077	D1133L|IM014_gp140
A	C	A	A	147826	S273R
A	C	A	A	147830	S273R
G	A	A	A	150736	P1192R|IM014_gp145
A	G	G	G	155157	H339R|IM014_gp149
C	C	C	G	163569	E183L|IM014_gp158
G	G	G	T	165962	E301R|IM014_gp160
C	T	T	T	167947	E165R|IM014_gp163
T	C	C	C	171060	I267L|IM014_gp169
A	G	G	G	179360	MGF|IM014_gp181
G	A	A	A	179669	MGF|IM014_gp181
G	G	G	C	187962
T	T	T	C	187969
C	C	C	A	187990	MGF 360-21R
G	A	A	A	188185	MGF 360-21R
T	C	C	C	188186
C	T	T	T	188187
A	G	G	G	188193	MGF 360-21R
T	C	C	C	188199	MGF 360-21R
C	T	T	T	188226	MGF 360-21R
A	G	G	G	188227	MGF 360-21R
G	A	A	A	188229
T	C	C	C	188241	MGF 360-21R
T	C	C	T	188259	MGF 360-21R
T	C	C	T	188265	MGF 360-21R
